# Supplementary material for: Putative IL-10 Low Producer Genotypes Are Associated with a Favourable Etanercept Response in Patients with Rheumatoid Arthritis
Source: PLoS One. 2015 Jun 24;10(6):e0130907. doi: 10.1371/journal.pone.0130907 (PMC4479553; doi:10.1371/journal.pone.0130907)
Supplement: S1 File — The data set contains genotyping results, clinical and demographic characteristics of patients and controls, and results of the statistical evaluation. (XLS) [file pone.0130907.s001.xls]

## Sheet: Genotypes Cases
Code	Geschlecht	Rheumafaktor	Alter	Krk.Dauer Jahre	DMARD	Anzahl DMARD	Steroid Anfang	Steroid Ende	Behandlungsdauer Wochen	DAS Start	DAS Ende	Response EULAR	IL10-2815 A (1F)	IL10-1087 B (2R)	IL10-824 C	IL10-597 D	Haplo 1 592 819 1082 2849	Haplo 2 592 819 1082 2849	Geno Haplo
1	2	0	63	4	AMIL	4	10	4	48	6.23	4.84	1	GG	AA	CC	CC	C C A G	C C A G	C C A G - C C A G
2	1	1	75	20	M	1	5	5	132	5.45	3.49	1	GG	AA	CT	CA	C C A G	A T A G	C C A G - A T A G
3	1	1	54	16	MCAQG	5	12.5	2	156	5.75	2.89	2	GA	AG	CC	CC	C C A G	C C G A	C C A G - C C G A
4	2	1	64	6	MCIgGL	5	6	7.5	156	6.68	5.11	1	GG	AG	CC	CC	C C A G	C C G G	C C A G - C C G G
5	1	0	47	3	AMQGL	5	10	0	132	5.32	1.41	2	GA	AG	CC	CC	C C A G	C C G A	C C A G - C C G A
6	2	0	25	1	x	0	0	0	108	4.47	1.4	2	GG	GG	CC	CC	C C G G	C C G G	C C G G - C C G G
7	2	1	76	6	MICQG	5	10	8	72	6.99	4.91	1	GA	AA	CT	CA	C C A A	A T A G	C C A A - A T A G
8	2	1	34	8	AMGL	4	0	0	108	5.37	6.45	0	GG	AG	CC	CC	C C A G	C C G G	C C A G - C C G G
9	2	1	55	6	MCG	3	10	0	156	7.26	3.19	2	GG	AG	CT	CA	C C G G	A T A G	C C G G - A T A G
10	2	1	56	11	LGCI	4	5	4	156	6.78	2.67	2	GG	AA	CT	CA	C C A G	A T A G	C C A G - A T A G
11	2	1	67	28	CyIGL	4	6	6	108	5.22	2.55	2	GG	AA	CC	CC	C C A G	C C A G	C C A G - C C A G
12	2	0	57	2	MC	2	23	0	156	7.49	1.11	2	GA	AG	CT	CA	C C G A	A T A G	C C G A - A T A G
13	2	1	52	3	MQGL	4	4	4	108	6.05	2.56	2	GG	AA	CT	CA	C C A G	A T A G	C C A G - A T A G
14	2	1	48	6	MCIAQGL	7	5	5	156	7.52	4.84	1	AA	GG	CC	CC	C C G A	C C G A	C C G A - C C G A
15	2	1	41	16	MQGL	4	10	10	48	4.05	4.32	0	GA	AG	CT	CA	C C G A	A T A G	C C G A - A T A G
16	1	1	59	17	MICG	4	10	5	132	5.64	4.98	1	GG	GG	CC	CC	C C G G	C C G G	C C G G - C C G G
17	2	0	58	28	MICQCyG	6	7.5	5	72	6.19	5.22	0	GA	GG	CC	CC	C C G G	C C G A	C C G G - C C G A
18	2	0	41	39	MIQCyG	5	5	2.5	12	5.52	2.25	2	GG	AA	CT	CA	C C A G	A T A G	C C A G - A T A G
19	2	1	80	13	MIL	3	12.5	12.5	72	8.57	8.27	0	GG	AG	CT	CA	C C G G	A T A G	C C G G - A T A G
20	2	1	25	4	AQ	2	15	5	204	5.51934	2.51655	2	GG	AA	TT	AA	A T A G	A T A G	A T A G - A T A G
21	2	1	50	6	AGM	3	0	0	200	7.89855	2.43561	2	GA	AG	CT	CA	C C G A	A T A G	C C G A - A T A G
22	2	1	33	7	AGIMQ	5	7.5	5	88	6.27486	3.72949	1	GG	AA	CT	CA	C C A G	A T A G	C C A G - A T A G
23	1	1	61	3	AGM	3	20	5	204	7.35257	4.73664	1	GG	AG	CT	CA	C C G G	A T A G	C C G G - A T A G
24	2	1	59	5	AM	2	10	2	108	7.26906	3.51321	1	GG	AG	CT	CA	C C G G	A T A G	C C G G - A T A G
25	2	0	56	8	AQ	2	0	0	200	6.32087	2.09423	2	GA	AG	CC	CC	C C A G	C C G A	C C A G - C C G A
26	2	0	32	13	AIGMQ	5	6	7.5	128	6.42492	4.99627	1	GA	AG	CT	CC	C C G A	C T A G	C C G A - C T A G
27	2	1	26	9	AGMQ	4	8.75	0	200	5.55016	2.12099	2	GA	GG	CC	CC	C C G G	C C G A	C C G G - C C G A
28	1	0	32	2	GM	2	3	0	204	5.60859	2.29515	2	GA	GG	CT	CA	C C G A	A T G G	C C G A - A T G G
29	2	1	50	3	M	1	0	0	204	6.15311	1.81853	2	GA	AG	CT	CA	C C G A	A T A G	C C G A - A T A G
30	2	1	58	4	A	1	5	10	44	4.48292	5.1396	0	GG	AA	CT	CA	C C A G	A T A G	C C A G - A T A G
31	1	1	34	6	AMQ	3	15	5	204	6.57128	2.41692	2	GA	GG	CC	CC	C C G G	C C G A	C C G G - C C G A
32	2	1	42	2	M	1	7	0	200	6.82441	3.41321	2	AA	GG	CC	CC	C C G A	C C G A	C C G A - C C G A
33	2	1	66	4	A	1	2.5	1.25	204	5.17289	2.63711	2	AA	GG	CC	CC	C C G A	C C G A	C C G A - C C G A
34	1	1	40	6	AGMQ	4	10	10	108	7.50774	5.4063	1	GG	AG	CC	CC	C C A G	C C G G	C C A G - C C G G
35	2	1	61	2	AM	2	10	0	204	5.66465	2.48111	2	GA	AG	CT	CA	C C G A	A T A G	C C G A - A T A G
36	2	1	37	1	Q	1	2.5	0	200	6.52387	2.09423	2	GA	GG	CC	CC	C C G G	C C G A	C C G G - C C G A
37	1	1	62	7	AMG	3	5	5	28	6.57323	6.10028	0	GA	GG	CC	CC	C C G G	C C G A	C C G G - C C G A
38	2	0	57	9	AGIMQ	5	9	5	208	5.6076	5.09993	0	GA	AG	CT	CA	C C G A	A T A G	C C G A - A T A G
39	2	1	40	6	GM	2	10	10	204	4.77328	4.09144	1	GG	AG	CC	CC	C C A G	C C G G	C C A G - C C G G
40	2	1	59	2	AQ	2	10	10	140	7.22314	4.4128	1	GG	AA	CC	CC	C C A G	C C A G	C C A G - C C A G
41	2	1	21	2	AMQ	3	7.5	1	200	5.83556	4.38579	1	GG	AG	CC	CC	C C A G	C C G G	C C A G - C C G G
42	2	0	50	13	AGMQ	4	7.5	2	204	5.33402	2.33209	2	GG	AA	CT	CA	C C A G	A T A G	C C A G - A T A G
43	2	1	33	5	IMQ	3	7.5	0	204	4.99674	4.04921	1	GG	AA	CC	CC	C C A G	C C A G	C C A G - C C A G
44	1	1	57	7	AGIInfMQ	6	7.5	2	204	5.30333	2.69721	2	AA	GG	CC	CC	C C G A	C C G A	C C G A - C C G A
45	1	1	65	7	AIM	3	8.75	8.75	52	7.44567	4.43892	1	GG	GG	CC	CC	C C G G	C C G G	C C G G - C C G G
46	2	1	55	11	AGMQ	4	0	0	204	7.19186	3.10759	2	GA	AG	CT	CA	C C G A	A T A G	C C G A - A T A G
47	2	0	62	7	M	1	0	0	200	5.95001	4.80659	1	GA	GG	CC	CC	C C G G	C C G A	C C G G - C C G A
48	1	1	43	1	AM	2	20	10	204	6.20351	1.97716	2	GA	GG	CC	CC	C C G G	C C G A	C C G G - C C G A
49	2	1	32	2	QLM	3	5	5	108	6.82	2.7	2	GA	AG	CT	CA	C C G A	A T A G	C C G A - A T A G
50	2	1	61	21	MLAMetQGRe	7	5	5	120	6.45	7.8	0	GG	AG	CC	CC	C C A G	C C G G	C C A G - C C G G
	12	Mittelwert	50.22	8.36		3.3	7.53	3.9	145.44	6.18756	3.68608
	38	Stdabw.	14.1637	7.73243		1.64012	5.14311	3.62664	58.3822	0.958992	1.58646
		Median	54.5	6		3	7.5	4	156	6.19675	3.4516
		Minimum	21	1		0	0	0	12	4.05	1.11
		Maximum	80	39		7	23	12.5	208	8.57	8.27

## Sheet: Genotypes Controls
PROCAM	IL10 2815 G/A for	IL10 1087 A/G rev	IL10 824 C/T for	IL10 597 C/A for	Haplo 1 592 819 1082 2849	Haplo 2 592 819 1082 2849	Geno Haplo	Geschlecht	Alter
96010191	GG	GG	CC	CC	C C G G	C C G G	C C G G - C C G G	2	40
96010251	GA	AG	CC	CC	C C A G	C C G A	C C A G - C C G A	2	45
96010335	GG	GG	CC	CC	C C G G	C C G G	C C G G - C C G G	2	41
96010653	GG	AA	TT	AA	A T A G	A T A G	A T A G - A T A G	2	54
96010713	GA	GG	CC	CC	C C G G	C C G A	C C G G - C C G A	2	40
96010796	GG	AA	CT	CA	C C A G	A T A G	C C A G - A T A G	2	51
96010883	GA	GG	CC	CC	C C G G	C C G A	C C G G - C C G A	2	54
96011010	GA	AG	CC	CC	C C A G	C C G A	C C A G - C C G A	2	40
96011012	GG	GG	CC	CC	C C G G	C C G G	C C G G - C C G G	2	63
96011509	AA	GG	CC	CC	C C G A	C C G A	C C G A - C C G A	1	30
96011510	GA	AG	CT	CA	C C G A	A T A G	C C G A - A T A G	2	31
96011521	GG	AG	CT	CA	C C G G	A T A G	C C G G - A T A G	2	31
96011524	GG	AA	CT	CA	C C A G	A T A G	C C A G - A T A G	2	33
96011531	GG	AG	CC	CC	C C A G	C C G G	C C A G - C C G G	2	44
96011556	GA	GG	CC	CC	C C G G	C C G A	C C G G - C C G A	2	43
96011568	GG	AG	CC	CC	C C A G	C C G G	C C A G - C C G G	1	35
96011571	GG	GG	CC	CC	C C G G	C C G G	C C G G - C C G G	2	24
96011589	GG	AG	CC	CC	C C A G	C C G G	C C A G - C C G G	2	25
96011600	GG	AG	CT	CA	C C G G	A T A G	C C G G - A T A G	2	46
96011601	GG	AA	TT	AA	A T A G	A T A G	A T A G - A T A G	2	39
96011628	GG	AG	CT	CA	C C G G	A T A G	C C G G - A T A G	2	33
96011629	GG	GG	CC	CC	C C G G	C C G G	C C G G - C C G G	2	30
96011671	GG	AG	CC	CC	C C A G	C C G G	C C A G - C C G G	1	25
96011683	GA	AG	CT	CA	C C G A	A T A G	C C G A - A T A G	2	35
96011694	GG	AG	CC	CC	C C A G	C C G G	C C A G - C C G G	2	42
96011702	GG	AA	CT	CA	C C A G	A T A G	C C A G - A T A G	2	53
96011710	GA	AG	CT	CA	C C G A	A T A G	C C G A - A T A G	2	21
96011744	GA	GG	CT	CA	C C G A	A T G G	C C G A - A T G G	2	24
96011745	GG	AA	TT	AA	A T A G	A T A G	A T A G - A T A G	2	36
96011751	GG	AA	CT	CA	C C A G	A T A G	C C A G - A T A G	2	43
96011756	GG	AA	TT	AA	A T A G	A T A G	A T A G - A T A G	2	43
96011791	GG	AG	CT	CA	C C G G	A T A G	C C G G - A T A G	2	43
96011798	GA	AG	CT	CA	C C G A	A T A G	C C G A - A T A G	2	31
96011802	GA	AG	CC	CC	C C A G	C C G A	C C A G - C C G A	2	27
96011811	AA	GG	CC	CC	C C G A	C C G A	C C G A - C C G A	1	34
96011813	GA	GG	CC	CC	C C G G	C C G A	C C G G - C C G A	1	23
96011815	GG	AA	CC	CC	C C A G	C C A G	C C A G - C C A G	2	27
96011819	GG	AG	CC	CC	C C A G	C C G G	C C A G - C C G G	2	27
96011820	GG	AA	CT	CA	C C A G	A T A G	C C A G - A T A G	2	26
96011836	GG	AG	CT	CA	C C G G	A T A G	C C G G - A T A G	2	25
96011842	GG	AG	CC	CC	C C A G	C C G G	C C A G - C C G G	2	22
96011852	GG	AG	CC	CC	C C A G	C C G G	C C A G - C C G G	2	31
96011854	GG	AG	CT	CA	C C G G	A T A G	C C G G - A T A G	2	38
96011858	GG	AG	CT	CA	C C G G	A T A G	C C G G - A T A G	2	23
96011861	GG	AA	CT	CA	C C A G	A T A G	C C A G - A T A G	2	42
96011867	GG	AG	CC	CC	C C A G	C C G G	C C A G - C C G G	1	26
96011871	GG	AG	CT	CA	C C G G	A T A G	C C G G - A T A G	2	31
96012002	GG	GG	CC	CC	C C G G	C C G G	C C G G - C C G G	2	35
96012007	GG	GG	CC	CC	C C G G	C C G G	C C G G - C C G G	2	36
96012207	GG	AG	CT	CA	C C G G	A T A G	C C G G - A T A G	2	29
96012219	GG	AA	CC	CC	C C A G	C C A G	C C A G - C C A G	2	25
96012224	GG	AG	CC	CC	C C A G	C C G G	C C A G - C C G G	2	26
96012230	GG	AA	CT	CA	C C A G	A T A G	C C A G - A T A G	2	30
96012231	GA	GG	CC	CC	C C G G	C C G A	C C G G - C C G A	2	30
96012234	GG	GG	CC	CC	C C G G	C C G G	C C G G - C C G G	2	28
96012249	GG	AA	CT	CA	C C A G	A T A G	C C A G - A T A G	2	44
96012251	GG	AA	CT	CA	C C A G	A T A G	C C A G - A T A G	2	43
96012253	GG	AG	CC	CC	C C A G	C C G G	C C A G - C C G G	2	40
96012261	GG	AG	CC	CC	C C A G	C C G G	C C A G - C C G G	2	29
96012262	GG	AA	CT	CA	C C A G	A T A G	C C A G - A T A G	2	33
96012278	GG	AA	TT	AA	A T A G	A T A G	A T A G - A T A G	2	21
96012320	GG	AG	CT	CA	C C G G	A T A G	C C G G - A T A G	2	22
96012325	GG	AA	CC	CC	C C A G	C C A G	C C A G - C C A G	2	23
96012328	GG	AA	CT	CA	C C A G	A T A G	C C A G - A T A G	2	24
96012335	GA	GG	CC	CC	C C G G	C C G A	C C G G - C C G A	2	33
96012348	GG	AA	CT	CA	C C A G	A T A G	C C A G - A T A G	2	26
96012357	GG	AA	CT	CA	C C A G	A T A G	C C A G - A T A G	2	40
96012362	GA	AG	CC	CC	C C A G	C C G A	C C A G - C C G A	2	28
96012375	GG	GG	CC	CC	C C G G	C C G G	C C G G - C C G G	2	21
96012377	AA	GG	CC	CC	C C G A	C C G A	C C G A - C C G A	2	27
96012378	GG	AA	CC	CC	C C A G	C C A G	C C A G - C C A G	2	29
96012414	GG	AG	CC	CC	C C A G	C C G G	C C A G - C C G G	1	22
96012415	GA	GG	CC	CC	C C G G	C C G A	C C G G - C C G A	2	21
96012416	GG	GG	CC	CC	C C G G	C C G G	C C G G - C C G G	1	24
96012417	GG	AG	CC	CC	C C A G	C C G G	C C A G - C C G G	1	29
96012418	GG	AA	CT	CA	C C A G	A T A G	C C A G - A T A G	1	20
96012419	GA	GG	CC	CC	C C G G	C C G A	C C G G - C C G A	2	24
96012420	GA	GG	CC	CC	C C G G	C C G A	C C G G - C C G A	1	29
96012425	GA	AG	CC	CC	C C A G	C C G A	C C A G - C C G A	2	29
96012426	GG	GG	CC	CC	C C G G	C C G G	C C G G - C C G G	2	29
96012427	GA	AG	CC	CC	C C A G	C C G A	C C A G - C C G A	2	30
96012428	GA	AG	CT	CA	C C G A	A T A G	C C G A - A T A G	2	28
96012429	GG	AG	CC	CC	C C A G	C C G G	C C A G - C C G G	2	32
96012431	GA	GG	CC	CC	C C G G	C C G A	C C G G - C C G A	2	51
96012437	GG	AA	CT	CA	C C A G	A T A G	C C A G - A T A G	2	24
96012441	GG	AG	CC	CC	C C A G	C C G G	C C A G - C C G G	2	46
96012443	GA	AG	CT	CA	C C G A	A T A G	C C G A - A T A G	2	27
96012444	GG	AA	TT	AA	A T A G	A T A G	A T A G - A T A G	2	25
96012445	GG	AG	CC	CC	C C A G	C C G G	C C A G - C C G G	2	48
96012446	AA	GG	CC	CC	C C G A	C C G A	C C G A - C C G A	2	17
96012447	GG	AG	CT	CA	C C G G	A T A G	C C G G - A T A G	2	54
96012448	GA	AG	CT	CA	C C G A	A T A G	C C G A - A T A G	2	17
96012449	GG	AA	CT	CA	C C A G	A T A G	C C A G - A T A G	2	26
96012450	GG	AA	TT	AA	A T A G	A T A G	A T A G - A T A G	2	35
96012453	GG	GG	CC	CC	C C G G	C C G G	C C G G - C C G G	2	18
96012455	GA	AG	CC	CC	C C A G	C C G A	C C A G - C C G A	2	30
96012456	GA	AG	CT	CA	C C G A	A T A G	C C G A - A T A G	2	17
96012458	GA	AG	CT	CA	C C G A	A T A G	C C G A - A T A G	2	21
96012459	GA	AG	CC	CC	C C A G	C C G A	C C A G - C C G A	2	34
96012460	GA	AG	CT	CA	C C G A	A T A G	C C G A - A T A G	2	44
96012462	GG	AA	CT	CA	C C A G	A T A G	C C A G - A T A G	2	38
96012463	GG	AG	CC	CC	C C A G	C C G G	C C A G - C C G G	2	25
96012465	GA	GG	CC	CC	C C G G	C C G A	C C G G - C C G A	2	22
96012472	GA	GG	CC	CC	C C G G	C C G A	C C G G - C C G A	2	44
96012473	GA	AG	CC	CC	C C A G	C C G A	C C A G - C C G A	2	20
96012474	GA	GG	CC	CC	C C G G	C C G A	C C G G - C C G A	2	21
96012475	GA	AG	CT	CA	C C G A	A T A G	C C G A - A T A G	2	33
96012482	GA	AG	CC	CC	C C A G	C C G A	C C A G - C C G A	2	19
96012486	GG	AG	CC	CC	C C A G	C C G G	C C A G - C C G G	2	47
96012487	GG	AG	CT	CA	C C G G	A T A G	C C G G - A T A G	2	31
96012488	AA	GG	CC	CC	C C G A	C C G A	C C G A - C C G A	2	23
96013113	GG	AG	CT	CA	C C G G	A T A G	C C G G - A T A G	2	48
96014002	GG	AA	CC	CC	C C A G	C C A G	C C A G - C C A G	2	45
96014087	AA	GG	CC	CC	C C G A	C C G A	C C G A - C C G A	2	41
96015002	GA	AG	CC	CC	C C A G	C C G A	C C A G - C C G A	2	35
96016003	GG	AA	TT	AA	A T A G	A T A G	A T A G - A T A G	2	43
96016028	GA	AG	CT	CA	C C G A	A T A G	C C G A - A T A G	2	34
96017048	GA	GG	CC	CC	C C G G	C C G A	C C G G - C C G A	2	40
96019001	GA	AG	CT	CA	C C G A	A T A G	C C G A - A T A G	2	36
96019128	GA	AG	CC	CC	C C A G	C C G A	C C A G - C C G A	2	29
96019134	GA	GG	CC	CC	C C G G	C C G A	C C G G - C C G A	1	36
96019136	GG	AA	CT	CA	C C A G	A T A G	C C A G - A T A G	1	34
96019205	GG	AA	CT	CA	C C A G	A T A G	C C A G - A T A G	2	33
96019208	GA	AA	CC	CC	C C A G	C C A A	C C A G - C C A A	2	31
96019303	GA	AG	CC	CC	C C A G	C C G A	C C A G - C C G A	2	38
96019337	GG	AG	CC	CC	C C A G	C C G G	C C A G - C C G G	2	54
96019424	GG	AG	CT	CA	C C G G	A T A G	C C G G - A T A G	2	33
96019463	GG	GG	CC	CC	C C G G	C C G G	C C G G - C C G G	2	38
96019474	AA	GG	CC	CC	C C G A	C C G A	C C G A - C C G A	2	29
96019501	GG	GG	CC	CC	C C G G	C C G G	C C G G - C C G G	2	29
96019537	GA	GG	CC	CC	C C G G	C C G A	C C G G - C C G A	2	32
96019574	GG	AA	CT	CA	C C A G	A T A G	C C A G - A T A G	2	25
96019600	GG	AG	CT	CA	C C G G	A T A G	C C G G - A T A G	2	27
96019663	GG	AA	CC	CC	C C A G	C C A G	C C A G - C C A G	1	28
96019687	GG	AG	CC	CC	C C A G	C C G G	C C A G - C C G G	2	26
96019689	GA	GG	CC	CC	C C G G	C C G A	C C G G - C C G A	2	43
96019692	GG	AG	CT	CA	C C G G	A T A G	C C G G - A T A G	2	39
96019703	GG	AG	CC	CC	C C A G	C C G G	C C A G - C C G G	2	42
96019740	GA	GG	CT	CA	C C G A	A T G G	C C G A - A T G G	1	28
96019767	GA	AG	CT	CA	C C G A	A T A G	C C G A - A T A G	2	34
96019773	GG	AG	CC	CC	C C A G	C C G G	C C A G - C C G G	2	37
96019804	GG	AA	CT	CA	C C A G	A T A G	C C A G - A T A G	2	28
96019810	GA	AG	CT	CA	C C G A	A T A G	C C G A - A T A G	2	44
96019818	GG	AA	CT	CA	C C A G	A T A G	C C A G - A T A G	2	49
96019822	GA	GG	CC	CC	C C G G	C C G A	C C G G - C C G A	2	31
96019827	GG	AA	CT	CA	C C A G	A T A G	C C A G - A T A G	2	25
96019829	GA	AG	CT	CA	C C G A	A T A G	C C G A - A T A G	2	31
96019838	GG	AA	CC	CC	C C A G	C C A G	C C A G - C C A G	2	39
96019860	GA	AG	CT	CA	C C G A	A T A G	C C G A - A T A G	2	29
96019865	GG	AG	CC	CC	C C A G	C C G G	C C A G - C C G G	2	28
96019866	GG	AA	TT	AA	A T A G	A T A G	A T A G - A T A G	2	34
96019871	GA	GG	CC	CC	C C G G	C C G A	C C G G - C C G A	2	30
96019879	GA	GG	CC	CC	C C G G	C C G A	C C G G - C C G A	2	27
96019880	GG	AG	CC	CC	C C A G	C C G G	C C A G - C C G G	2	31
96019893	GA	GG	CC	CC	C C G G	C C G A	C C G G - C C G A	1	31
96019901	GG	AG	CC	CC	C C A G	C C G G	C C A G - C C G G	2	54
96019920	GG	GG	CC	CC	C C G G	C C G G	C C G G - C C G G	2	44
96019927	GG	AA	CC	CC	C C A G	C C A G	C C A G - C C A G	2	47
96019940	GG	AA	TT	AA	A T A G	A T A G	A T A G - A T A G	2	44
96019945	GG	GG	CC	CC	C C G G	C C G G	C C G G - C C G G	2	44

## Sheet: RA vs Ctro Alleles
		PROCAM	RA			RA	HC
	-2815 A	68	29	-2815 A	-2815 A	0.29	0.2125
	-2815 G	252	71	-2815 G	-2815 G	0.71	0.7875
	Chi2	2.16		Chi2	Chi2	2.16
	p	0.1514		p	p	0.1514
	-1087 A	156	48	-1087 A	-1087 A	0.48	0.4875
	-1087 G	164	52	-1087 G	-1087 G	0.52	0.5125
	Chi2	0		Chi2	Chi2	0
	p	0.988		p	p	0.988
	-824 C	242	76	-824 C	-824 C	0.76	0.75625
	-824 T	78	24	-824 T	-824 T	0.24	0.24375
	Chi2	0		Chi2	Chi2	0
	p	0.9555		p	p	0.9555
	-597 A	78	23	-597 A	-597 A	0.23	0.24375
	-597 C	242	77	-597 C	-597 C	0.77	0.75625
	Chi2	0.02		Chi2	Chi2	0.02
	p	0.8881		p	p	0.8881
	Haplo 592 819 1082 2849			Haplo 592 819 1082 2849	Haplo 2849 1082 819 592
	ATAG	76	22	CCGA	AGCC	0.28	0.209375
	ATGG	2	1	ATAG	GATA	0.22	0.2375
	CCAG	79	24	CCAG	GGCC	0.23	0.296875
	CCAA	1	1	CCGG	GACC	0.24	0.246875
	CCGA	67	28	ATGG	GGTA	0.01	0.00625
	CCGG	95	23	CCAA	AACC	0.01	0.003125
	CTAG	0	1	CTAG	GATC	0.01	0
	Chi2 T4	3.47		Chi2 T4	Chi2 T4
	p	0.393		p	p
		RA	HC
	-2849 A	0.29	0.21
	-1082 A	0.48	0.49
	-819 T	0.24	0.24
	-592 A	0.23	0.24
											no significant difference AGCC gg all others chi2 1,79, p=0,1864
											GGCC gg all other chi2 =2,75, p=0,0981

## Sheet: PRO vs RA vs Controls Geno
		PROCAM	RA
	-2815 AA	7	4
	-2815 GA	54	21
	-2815 GG	99	25
	Chi2	2.59
	p	0.2738
	-1087 AA	42	13
	-1087 AG	72	22
	-1087 GG	46	15
	Chi2	0.03
	p	0.9852
	-824 CC	92	27
	-824 CT	58	22
	-824 TT	10	1
	Chi2	2
	p	0.3686
	-597 AA	10	1
	-597 CA	58	21
	-597 CC	92	28
	Chi2	1.66
	p	0.4353
	Haplo 592 819 1082 2849
	ATAG-ATAG	10	1
	CCAA-ATAG	0	1
	CCAG-ATAG	23	7
	CCAG-CCAA	1	0
	CCAG-CCAG	8	4
	CCAG-CCGA	13	3
	CCAG-CCGG	26	6
	CCGA-ATAG	17	8
	CCGA-ATGG	2	1
	CCGA-CCGA	7	4
	CCGA-CTAG	0	1
	CCGG-ATAG	16	4
	CCGG-CCGA	21	7
	CCGG-CCGG	16	3
	Chi2 T4	5.66
	p	0.7185				RA	HC
	CCGA pos	60	24	CCGA pos	AGCC pos	0.48	0.375
	CCGA neg	100	26	CCGA neg	AGCC neg	0.52	0.625
	Chi2	1.34		Chi2	Chi2
	p	0.2532		p	p

## Sheet: Response Allel
Response
2=good		absolut					relativ															Good	Moderate/no
1=moderate			0=none	1=moderate	2=good				Good	Moderate	No		Good	Moderate/no		Moderate/good	No				-2849 A	0.4	0.18
0=none		-2849 A	4	5	20		-2849 A	A	0.4	0.147059	0.25	A	0.4	0.18	A	0.297619	0.25				-1082 A	0.44	0.52
		-2849 G	12	29	30		-2849 G	G	0.6	0.852941	0.75	G	0.6	0.82	G	0.702381	0.75				-819 T	0.28	0.2
		Chi2					Chi2	Chi2	6.44			Chi2	4.86		Chi2	0.01					-592 A	0.28	0.18
		p					p	p	0.0401			p	0.0285		p	0.9367
		-1082 A	7	19	22		-1082 A	A	0.44	0.558824	0.4375	A	0.44	0.52	A	0.488095	0.4375
		-1082 G	9	15	28		-1082 G	G	0.56	0.441176	0.5625	G	0.56	0.48	G	0.511905	0.5625
		Chi2					Chi2	Chi2	1.28			Chi2	0.36		Chi2	0.01
		p					p	p	0.5266			p	0.5525		p	0.9259
		-819 C	12	28	36		-819 C	C	0.72	0.823529	0.75	C	0.72	0.8	C	0.761905	0.75
		-819 T	4	6	14		-819 T	T	0.28	0.176471	0.25	T	0.28	0.2	T	0.238095	0.25
		Chi2					Chi2	Chi2	1.2			Chi2	0.49		Chi2	0.05
		p					p	p	0.5489			p	0.4848		p	0.8352
		-592 A	4	5	14		-592 A	A	0.28	0.147059	0.25	A	0.28	0.18	A	0.22619	0.25
		-592 C	12	29	36		-592 C	C	0.72	0.852941	0.75	C	0.72	0.82	C	0.77381	0.75
		Chi2					Chi2	Chi2	2.06			Chi2	0.9		Chi2	0.01
		p					p	p	0.3566			p	0.3466		p	0.9092
		Haplo 592 819 1082 2849					Haplo 592 819 1082 2849	Haplo 2849 1082 819 592				Haplo 2849 1082 819 592			Haplo 2849 1082 819 592
		ATAG	4	5	13		ATAG	GATA	0.26	0.147059	0.25	GATA	0.26	0.18	GATA	0.214286	0.25
		ATGG	0	0	1		ATGG	GGTA	0.02	0	0	GGTA	0.02	0	GGTA	0.0119048	0
		CCAA	0	1	0		CCAA	AACC	0	0.0294118	0	AACC	0	0.02	AACC	0.0119048	0
		CCAG	3	12	9		CCAG	GACC	0.18	0.352941	0.1875	GACC	0.18	0.3	GACC	0.25	0.1875
		CCGA	4	4	20		CCGA	AGCC	0.4	0.117647	0.25	AGCC	0.4	0.16	AGCC	0.285714	0.25
		CCGG	5	11	7		CCGG	GGCC	0.14	0.323529	0.3125	GGCC	0.14	0.32	GGCC	0.214286	0.3125
		CTAG	0	1	0		CTAG	GATC	0	0.0294118	0	GATC	0	0.02	GATC	0.0119048	0
		Chi2 T4					Chi2 T4	Chi2 T4	ns	ns	13	Chi2 T4	11.56		Chi2 T4	0.97
		p					p	p	ns	ns	0.003	p	0.0112		p	0.8916
		Haplo 592 819 1082 2849					Haplo 592 819 1082	Haplo 1082 819 592				Haplo 1082 819 592		0	Haplo 1082 819 592
		ATA	4	5	13		ATA	ATA	0.26	0.147059	0.25	ATA	0.26	0.18	ATA	0.214286	0.25
		ATG	0	0	1		ATG	GTA	0.02	0	0	GTA	0.02	0	GTA	0.0119048	0
		CCA	3	13	9		CCA	ACC	0.18	0.382353	0.1875	ACC	0.18	0.32	ACC	0.261905	0.19
		CCG	9	15	27		CCG	GCC	0.54	0.441176	0.5625	GCC	0.54	0.48	GCC	0.5	0.56
		CTA	0	1	0		CTA	ATC	0	0.0294118	0	ATC	0	0.02	ATC	0.0119048	0
		Chi2 T4					Chi2 T4	Chi2 T4	ns	ns	ns	Chi2 T4	3.33		Chi2 T4	0.66
		p					p	p	ns	ns	ns	p	0.2589		p	0.8401

## Sheet: Response Haplo
	relativ													relativ
			Good	Moderate	No		Good	Moderate/no		Moderate/good	No					Good	Moderate	No		Good	Moderate/no		Moderate/good	No
	Haplo 592 819 1082 2849	Haplo 2849 1082 819 592				Haplo 2849 1082 819 592			Haplo 2849 1082 819 592					Haplo 592 819 1082	Haplo 1082 819 592				Haplo 1082 819 592		0	Haplo 1082 819 592
	CCGA	AGCC	0.4	0.117647	0.25	AGCC	0.4	0.16	AGCC	0.285714	0.25			ATA	ATA	0.26	0.147059	0.25	ATA	0.26	0.18	ATA	0.214286	0.25
	ATAG	GATA	0.26	0.147059	0.25	GATA	0.26	0.18	GATA	0.214286	0.25			CCA	ACC	0.18	0.382353	0.1875	ACC	0.18	0.32	ACC	0.261905	0.19
	CCGG	GGCC	0.14	0.323529	0.3125	GGCC	0.14	0.32	GGCC	0.214286	0.3125			CCG	GCC	0.54	0.441176	0.5625	GCC	0.54	0.48	GCC	0.5	0.56
	CCAG	GACC	0.18	0.352941	0.1875	GACC	0.18	0.3	GACC	0.25	0.1875			ATG	GTA	0.02	0	0	GTA	0.02	0	GTA	0.0119048	0
	ATGG	GGTA	0.02	0	0	GGTA	0.02	0	GGTA	0.0119048	0			CTA	ATC	0	0.0294118	0	ATC	0	0.02	ATC	0.0119048	0
	CCAA	AACC	0	0.0294118	0	AACC	0	0.02	AACC	0.0119048	0			Chi2 T4	Chi2 T4	ns	ns	ns	Chi2 T4	3.33		Chi2 T4	0.66
	CTAG	GATC	0	0.0294118	0	GATC	0	0.02	GATC	0.0119048	0			p	p	ns	ns	ns	p	0.2589		p	0.8401
	Chi2 T4	Chi2 T4	13	ns	ns	Chi2 T4	11.56		Chi2 T4	0.97
	p	p	0.003	ns	ns	p	0.0117		p	0.8916
										GGCC/GACC vs others
											Good	Moderate/no
										GGCC/GACC+	16	31
										GGCC/GACC-	34	19
										Chi2	7.87
										p	0.005
										OR	3.47
										CI	1,52-7,90
										RR	1.84
										CI	1,22-2,79
										AGCC/GATA vs others
											Good	Moderate/no
										AGCC/GATA+	33	17
										AGCC/GATA-	17	33
										Chi2	9
										p	0.0035
										RR	1.94
										CI	1,26-3,00

## Sheet: Response Geno
		None	Moderate	Good				Good	Moderate/no			Good	Moderate/no										AA/GA vs others
	-2815 AA	0	1	3			-2815 AA	3	1		-2815 AA	0.12	0.04											Good	Moderate/no
	-2815 GA	4	3	14			-2815 GA	14	7		-2815 GA	0.56	0.28										AA/GA	17	8
	-2815 GG	4	13	8			-2815 GG	8	17		-2815 GG	0.32	0.68										GG	8	17
	Chi2						Chi2				Chi2												RR	2.13
	p						p				p												CI	1,13-4,00
	-1087 AA	1	6	6			-1087 AA	6	7		-1087 AA	0.24	0.28
	-1087 AG	5	7	10			-1087 AG	10	12		-1087 AG	0.4	0.48
	-1087 GG	2	4	9			-1087 GG	9	6		-1087 GG	0.36	0.24
	Chi2						Chi2				Chi2
	p						p				p
	-824 CC	4	11	12			-824 CC	12	15		-824 CC	0.48	0.6
	-824 CT	4	6	12			-824 CT	12	10		-824 CT	0.48	0.4
	-824 TT	0	0	1			-824 TT	1	0		-824 TT	0.04	0
	Chi2						Chi2				Chi2
	p						p				p
	-597 AA	0	0	1			-597 AA	1	0		-597 AA	0.04	0
	-597 CA	4	5	12			-597 CA	12	9		-597 CA	0.48	0.36
	-597 CC	4	12	12			-597 CC	12	16		-597 CC	0.48	0.64
	Chi2						Chi2				Chi2
	p						p				p
	Haplo 592 819 1082 2849						Haplo 592 819 1082 2849				Haplo 592 819 1082 2849
	ATAG-ATAG	0	0	1			ATAG-ATAG	1	0		ATAG-ATAG	0.04	0
	CCAA-ATAG	0	1	0			CCAA-ATAG	0	1		CCAA-ATAG	0	0.04
	CCAG-ATAG	1	2	4			CCAG-ATAG	4	3		CCAG-ATAG	0.16	0.12
	CCAG-CCAG	0	3	1			CCAG-CCAG	1	3		CCAG-CCAG	0.04	0.12
	CCAG-CCGA	0	0	3			CCAG-CCGA	3	0		CCAG-CCGA	0.12	0
	CCAG-CCGG	2	4	0			CCAG-CCGG	0	6		CCAG-CCGG	0	0.24
	CCGA-ATAG	2	0	6			CCGA-ATAG	6	2		CCGA-ATAG	0.24	0.08
	CCGA-ATGG	0	0	1			CCGA-ATGG	1	0		CCGA-ATGG	0.04	0
	CCGA-CCGA	0	1	3			CCGA-CCGA	3	1		CCGA-CCGA	0.12	0.04
	CCGA-CTAG	0	1	0			CCGA-CTAG	0	1		CCGA-CTAG	0	0.04
	CCGG-ATAG	1	2	1			CCGG-ATAG	1	3		CCGG-ATAG	0.04	0.12
	CCGG-CCGA	2	1	4			CCGG-CCGA	4	3		CCGG-CCGA	0.16	0.12
	CCGG-CCGG	0	2	1			CCGG-CCGG	1	2		CCGG-CCGG	0.04	0.08
	Chi2 T4						Chi2 T4				Chi2 T4
	p						p				p
																							pos	Good	Moderate/no		neg	Good	Moderate/no
																							ATAGvCCGA+	23	14		CCGGvCCAG+	14	20
																							ATAGvCCGA-	2	11		CCGGvCCAG-	11	5
																							RR	4.04			RR	1.88
																							CI	1,10-14,82			CI	0,86-4,10
																							Chi2	6.65
																							p	0.0099
																							pos	Good	Moderate/no		neg	Good	Moderate/no
																							CCGA+	17	7		CCGG+	6	14
																							CCGA-	8	18		CCGG-	19	11
																							RR	2.3			RR	1.91
																							CI	1,22-4,33			CI	1,10-3,31
																							Chi2	6.49			Chi2	4.08
																							p	0.0113			p	0.0449
																							pos	Good	Moderate/no		neg	Good	Moderate/no
																							ATAG+	13	9		CCAG+	8	12
																							ATAG-	12	16		CCAG-	17	13
																							RR	1.38			RR	1.38
																							CI	0,79-2,39			CI	0,80-2,38

## Sheet: RF Response
	RF vs Ansprechen
		good	moderate	no		good	mod/no		good/mod	no
	RF+	36	28	12		36	40		64	12
	RF-	14	6	4		14	10		20	4
	Chi2	1.2				0.49			0.05
	p	0.5489				0.4848			0.8352
	RF vs -2849
		RF+	RF-
	2849 G	55	16
	2849 A	21	8
	Chi2	0.08
	p	0.784
	RF vs -1082
		RF+	RF-
	1082 G	39	13
	1082 A	37	11
	Chi2	0
	p	0.9929
	RF vs -819
		RF+	RF-
	819 C	58	18
	819 T	18	6
	Chi2	0.02
	p	0.8907
	RF vs -592
		RF+	RF-
	592 C	58	19
	592 A	18	5
	Chi2	0
	p	0.9914

## Sheet: DAS
	Visit	Start	1 year	2 years	3 years	4 years
Mittelwert	DAS28	6.18756	3.83664	3.56243	3.64735	3.68608
	Prednisolone	7.53	4.35	4.2	4.38	4.08
	Stdabw DAS	0.958992	1.53305	1.49605	1.54401	1.58646
	Stdabw Predni	5.14311	3.3712	3.56826	3.96713	3.94666
Median	DAS28	6.19675	3.77694	3.41947	3.38032	3.4516
	Prednisolone	7.5	5	5	4.5	4
	Quart DAS	0.626556	0.754577	1.41306	1.36806	1.3884
	Quart Pred	2.5	0	1.75	3	1.75
													DAS28					Steroid
													Start	1 year	2 years	3 years	4 years	Start	1 year	2 years	3 years	4 years
													6.23	4.84	4.84	4.84	4.84	10	4	4	4	4
													5.45	4.12	3.49	3.49	3.49	5	5	5	5	5
													5.75	3.46	5.17	2.89	2.89	12.5	5	5	2	2
													6.68	5.29	5	5.11	5.11	6	5	5	7.5	7.5
													5.32	1.94	2.38	1.41	1.41	10	1.5	0	0	0
													4.47	1.75	1.4	1.4	1.4	0	0	0	0	0
													6.99	5.79	4.91	4.91	4.91	10	8	8	8	8
													5.37	5.3	6.45	6.45	6.45	0	0	0	0	0
													7.26	2.22	4.76	3.19	3.19	10	0	0	0	0
													6.78	4.35	3.51	2.67	2.67	5	4	4	4	4
													5.22	2.51	2.55	2.55	2.55	6	5	6	6	6
													7.49	2.74	2.25	1.11	1.11	23	0	0	0	0
													6.05	3.52	2.56	2.56	2.56	4	3	3	3	3
													7.52	5.26	5.13	4.84	4.84	5	5	1	5	5
													4.05	4.32	4.32	4.32	4.32	10	10	10	10	10
													5.64	2.03	4.39	4.98	4.98	10	5	5	15	15
													6.19	5.26	5.22	5.22	5.22	7.5	5	5	5	5
													5.52	2.25	2.25	2.25	2.25	5	2.5	2.5	2.5	2.5
													8.57	8.57	8.27	8.27	8.27	12.5	12.5	12.5	12.5	12.5
													5.51934	4.40089	1.93021	2.38661	2.51655	15	7.5	7.5	5	5
													7.89855	3.86609	2.29943	2.93701	2.43561	0	0	0	0	0
													6.27486	3.63079	3.72949	3.72949	3.72949	7.5	1.25	5	5	5
													7.35257	4.38691	4.8101	4.4735	4.73664	20	8.75	7.5	7.5	5
													7.26906	4.09971	3.51321	3.51321	3.51321	10	5	2	2	2
													6.32087	2.75049	2.29561	3.00176	2.09423	0	0	0	0	0
													6.42492	4.55691	5.277	4.99627	4.99627	6	5	7.5	7.5	7.5
													5.55016	2.95065	2.61857	2.94661	2.12099	8.75	5	2	0	0
													5.60859	2.46237	1.7452	2.78035	2.29515	3	0	0	0	0
													6.15311	1.25423	1.73943	1.67853	1.81853	0	0	0	0	0
													4.48292	5.1396	5.1396	5.1396	5.1396	5	10	10	10	10
													6.57128	3.63678	2.08259	1.35196	2.41692	15	10	10	10	5
													6.82441	2.43161	1.59561	2.52757	3.41321	7	2	1.5	0	0
													5.17289	2.37701	3.22084	2.53321	2.63711	2.5	1.25	1.25	1.25	1.25
													7.50774	6.25978	5.4063	5.4063	5.4063	10	10	10	10	10
													5.66465	2.34214	2.09041	2.17181	2.48111	10	7.5	0	0	0
													6.52387	3.00709	2.46619	3.28742	2.09423	2.5	0	0	0	0
													6.57323	6.10028	6.10028	6.10028	6.10028	5	5	5	5	5
													5.6076	3.3898	2.64418	3.94387	5.09993	9	10	7	6	5
													4.77328	3.45485	2.37853	3.54779	4.09144	10	5	10	2.5	10
													7.22314	3.48919	4.02874	4.4128	4.4128	10	5	5	10	10
													5.83556	6.15907	3.69921	3.84303	4.38579	7.5	7.5	10	7.5	1
													5.33402	1.39423	2.73812	2.23423	2.33209	7.5	3.75	2	2	2
													4.99674	4.45532	3.01181	3.47321	4.04921	7.5	0	5	7.5	0
													5.30333	3.68779	2.44463	2.82467	2.69721	7.5	2.5	2	2	2
													7.44567	4.43892	4.43892	4.43892	4.43892	8.75	8.75	8.75	8.75	8.75
													7.19186	3.94379	3.56326	2.76214	3.10759	0	0	0	0	0
													5.95001	4.05686	3.34893	4.34922	4.80659	0	2.5	0	0	0
													6.20351	1.18903	1.1852	2.61633	1.97716	20	5	5	10	10
													6.82	3.9	2.7	2.7	2.7	5	5	5	5	5
													6.45	7.1	5.03	7.8	7.8	5	3.75	5	5	5
												Min	4.05	1.18903	1.1852	1.11	1.11	0	0	0	0	0
												Max	8.57	8.57	8.27	8.27	8.27	23	12.5	12.5	15	15
												Mittelwert	6.18756	3.83664	3.56243	3.64735	3.68608	7.53	4.35	4.2	4.38	4.08
												Stdabw	0.958992	1.53305	1.49605	1.54401	1.58646	5.14311	3.3712	3.56826	3.96713	3.94666
												Median	6.19675	3.77694	3.41947	3.38032	3.4516	7.5	5	5	4.5	4
												75% Quartile	6.82331	4.53152	4.83253	4.74837	4.84	10	5	6.75	7.5	5.75
												Quartil	0.626556	0.754577	1.41306	1.36806	1.3884	2.5	0	1.75	3	1.75

## Sheet: Phase Probs
1
1
1
1
1
1
1
1
1
1
1
0.98
1
1
0.98
1
1
1
1
1
0.98
1
1
1
1
1
1
1
0.99
1
1
1
1
1
0.98
1
1
0.98
1
1
1
1
1
1
1
0.98
1
1
0.99
1
1
1
1
1
1
1
1
1
1
1
0.98
0.99
1
1
1
1
1
1
0.99
1
1
1
1
0.99
1
1
0.98
1
1
1
1
1
0.98
1
1
1
1
1
1
1
1
1
1
1
1
1
1
1
1
1
1
1
1
1
1
1
1
1
1
1
1
1
1
1
1
1
1
1
1
1
1
0
1
1
1
1
1
1
1
1
1
0.99
1
1
1
1
0.98
1
1
1
1
0.98
1
1
1
1
0.98
0.98
1
0.98
1
1
1
1
1
1
0.99
1
1
1
1
1
1
1
1
1
0.98
1
0.98
1
1
1
1
1
1
1
1
1
1
1
1
1
1
1
1
1
1
1
1
0.98
0
1
0.98
1
1
0
0.98
1
0.99
1
1
1
1
1
1
1
1
1
1
1
1
1
1
1
1
1
1
1
1
1
1
0.98
1
1
0.98
1
1
1
1
1
0.98
1
1
1
1
0.72
1
1
0.99
1
1
1
1
1
0.98
1
1
0.98
1
1
1
1
1
1
1
0.98
1
1
0.99
1
1
1
1
1
1
1
1
1
1
1
0.98
0.99
1
1
1
1
1
1
0.99
1
1
1
1
0.99
1
1
0.98
1
1
1
1
1
0.98
1
1
1
1
1
1
1
1
1
1
1
1
1
1
1
1
1
1
1
1
1
1
1
1
1
1
1
1
1
1
1
1
1
1
1
1
1
1
0
1
1
1
1
1
1
1
1
1
0.99
1
1
1
1
0.98
1
1
1
1
0.98
1
1
1
1
0.98
0.98
1
0.98
1
1
1
1
1
1
0.99
1
1
1
1
1
1
1
1
1
0.98
1
0.98
1
1
1
1
1
1
1
1
1
1
1
1
1
1
1
1
1
1
1
1
0.98
0
1
0.98
1
1
0
0.98
1
0.99
1
1
1
1
1
1
1
1
1
1
1
1
1
0.97
1
0.97
1
1
1
0.98
1
1
1
1
1
1
1
1
1
0.98
1
1
1
0.98
0.98
0.97
0.99
1
1
1
1
1
1
1
1
1
1
1
1
1
1
1
1
1
1
1
1
1
1
1
1
1
0.97
1
1
1
1
1
0.97
1
1
1
0
1
1
1
0
1
1
0
1
0.98
1
1
1
1
1
1
1
1
1
1
0.98
1
0.97
1
1
1
1
1
0.98
1
1
0.98
0.98
1
?
0.98
1
1
0.98
1
1
1
1
1
1
1
1
1
1
1
0.98
1
1
1
1
1
0.97
1
1
1
0
1
1
0
1
1
1
0.97
1
0.97
1
1
1
1
1
1
1
1
1
0.98
1
1
1
1
0.97
1
1
0.97
1
1
1
1
1
0.97
1
1
0.97
1
0.98
1
0.98
1
1
0.97
1
1
1
1
0.97
1
1
1
1
0.97
1
0.98
1
1
1
1
1
0.98
1
1
1
0.98
1
1
1
0
1
1
1
1
1
1
1
1
1
1
1
1
1
1
1
1
1
1
1
1
1
1
1
1
1
0.91
1
1
1
1
1
1
1
1
1
1
1
1
1
1
1
1
1
1
0.99
1
0.69
1
1
1
1
1
1
1
1
1
1
1
1
1
1
1
1
1
1
1
1
1
1
1
1
1
1
1
1
0
1
1
1
1
0
1
1
1
0
1
1
1
1
1
1
0
1
1
1
1
0.68
1
1
1
1
1
1
1
0
1
1
1
1
1
1
1
1
1
0
1
1
1
1
1
1
1
1
1
1
1
1
1
1
1
1
1
1
1
1
1
1
1
1
1
0
0
1
0
1
1
1
1
1
1
1
1
1
1
1
1
1
1
1
1
1
1
1
1
1
1
1
1
1
1
1
1
1
1
1
1
1
1
1
1
1
1
1
1
1
1
1
1
1
1
1
1
1
1
1
1
1
1
1
1
1
1
1
1
1
1
1
0.68
1
0
1
1
1
1
1
1
1
1
1
1
1
1
1
0
1
1
1
1
1
1
